# Supplementary material for: New species of Triplocania Roesler (Psocodea, ‘Psocoptera’, Ptiloneuridae), from Brazil and Ecuador
Source: Zookeys. 2015 May 25;(505):103–16. doi: 10.3897/zookeys.505.9870 (PMC4453238; doi:10.3897/zookeys.505.9870)
Supplement: XML Treatment for Triplocania bravoi [file zookeys.505.9870-treatment1.xml]

<!DOCTYPE tp:taxon-treatment
  PUBLIC "-//TaxonX//DTD Taxonomic Treatment Publishing DTD v0 20100105//EN" "tax-treatment-NSO.dtd">
<tp:taxon-treatment xmlns:tp="http://www.plazi.org/taxpub"><tp:treatment-meta><kwd-group><label>Taxon classification</label><kwd><named-content content-type="kingdom">Animalia</named-content></kwd><kwd><named-content content-type="order">Psocodea</named-content></kwd><kwd><named-content content-type="family">Ptiloneuridae</named-content></kwd></kwd-group><mixed-citation publication-type="journal"><person-group><name><surname>Da Silva Neto</surname><given-names>Alberto Moreira</given-names></name><name><surname>Rafael</surname><given-names>José Albertino</given-names></name><name><surname>Aldrete</surname><given-names>Alfonso N. García</given-names></name></person-group><article-title>New species of <italic><tp:taxon-name><tp:taxon-name-part taxon-name-part-type="genus">Triplocania</tp:taxon-name-part></tp:taxon-name></italic> Roesler (<tp:taxon-name><tp:taxon-name-part taxon-name-part-type="order">Psocodea</tp:taxon-name-part></tp:taxon-name>, ‘<tp:taxon-name><tp:taxon-name-part taxon-name-part-type="order">Psocoptera</tp:taxon-name-part></tp:taxon-name>’, <tp:taxon-name><tp:taxon-name-part taxon-name-part-type="family">Ptiloneuridae</tp:taxon-name-part></tp:taxon-name>), from Brazil and Ecuador</article-title><source>Zookeys</source><day>25</day><month>5</month><year>2015</year><volume>2015</volume><issue>505</issue><fpage>103</fpage><lpage>116</lpage><pub-id pub-id-type="doi">10.3897/zookeys.505.9870</pub-id></mixed-citation></tp:treatment-meta><tp:nomenclature><tp:taxon-name>
                        <tp:taxon-name-part taxon-name-part-type="genus">Triplocania</tp:taxon-name-part>
                        <tp:taxon-name-part taxon-name-part-type="species">bravoi</tp:taxon-name-part>
                        <object-id xmlns:xlink="http://www.w3.org/1999/xlink" content-type="zoobank" xlink:type="simple">http://zoobank.org/C852F46E-918E-47ED-8C24-F618303BA703</object-id>
                    </tp:taxon-name><tp:taxon-status xmlns:xlink="http://www.w3.org/1999/xlink" xlink:type="simple">sp. n.</tp:taxon-status><xref ref-type="fig" rid="F1">Figures 1–7</xref></tp:nomenclature><tp:treatment-sec sec-type="Type-locality"><title>Type-locality.</title><p>Ecuador, Napo: Reserva Étnica Waorani, 1 Km S. Onkone Gare Camp, 220m, <named-content xmlns:xlink="http://www.w3.org/1999/xlink" content-type="dwc:verbatimCoordinates" xlink:type="simple">0°30'10"S, 76°26'0"W</named-content>, fogging terre firma forest, 12.II.1995, T. L. Erwin et al. leg.</p></tp:treatment-sec><tp:treatment-sec sec-type="Type-material"><title>Type-material.</title><p>Holotype male, mounted on one slide; thorax in a separate microvial. Original label: Ecuador. Napo. Reserva Étnica Waorani, 1 Km S. Onkone Gare Camp. 220m. 12.II.1995. <named-content xmlns:xlink="http://www.w3.org/1999/xlink" content-type="dwc:verbatimCoordinates" xlink:type="simple">0°30'10"S: 76°26'0"W</named-content>. Fogging terre firma forest. T. L. Erwin et al. (EPN, slide 160, vial 160).</p></tp:treatment-sec><tp:treatment-sec sec-type="Etymology"><title>Etymology.</title><p>This species is dedicated to the Ecuadorian entomologist Freddy Rubén Bravo Quijano, of the Universidade Estadual de Feira de Santana, Bahia, Brazil, in recognition to his important contributions in the taxonomy of Neotropical <tp:taxon-name><tp:taxon-name-part taxon-name-part-type="family">Psychodidae</tp:taxon-name-part></tp:taxon-name> (<tp:taxon-name><tp:taxon-name-part taxon-name-part-type="order">Diptera</tp:taxon-name-part></tp:taxon-name>), also for the support to AMSN, to pursue a career studying <tp:taxon-name><tp:taxon-name-part taxon-name-part-type="order">Psocodea</tp:taxon-name-part></tp:taxon-name>, ‘<tp:taxon-name><tp:taxon-name-part taxon-name-part-type="order">Psocoptera</tp:taxon-name-part></tp:taxon-name>’.</p></tp:treatment-sec><tp:treatment-sec sec-type="Diagnosis"><title>Diagnosis.</title><p>Differing from the known species of <italic><tp:taxon-name><tp:taxon-name-part taxon-name-part-type="genus">Triplocania</tp:taxon-name-part></tp:taxon-name></italic>, in having the hypandrium with side sclerites fused proximally to the central piece, and having two forked posterior projections, horn shaped; also by having a U–shaped phallosome, a phallobase with lateral extensions covering partly the anterior pairs of endophallic sclerites, and in having ornamented areas on the endophallus.</p></tp:treatment-sec><tp:treatment-sec sec-type="Male"><title>Male.</title><p><bold>Color.</bold> Compound eyes black, ocelli hyaline, with ochre centripetal crescents; head pattern (Fig. <xref ref-type="fig" rid="F1">1</xref>). Scape and pedicel pale yellow, f<sub>1</sub>–f<sub>3</sub> pale yellow, with apex white. Mx4 pale brown. Femora pale yellow; tibiae yellow, distally pale brown; tarsomere 1 pale yellow, tarsomeres 2–3 pale brown. Forewing with a brown marginal band from R<sub>4+5</sub> to almost CuA<sub>2</sub>; a brown, almost rectangular band, well pigmented proximally and distally, weakly pigmented in the middle, from the apex of the areola postica to posterior end of the pterostigma; pterostigma with proximal and distal brown bands. Proximal third of forewing dark brown, limited posteriorly by level of crossvein Rs–M, as illustrated (Fig. <xref ref-type="fig" rid="F1">2</xref>). Veins brown. Hindwing with area below CuP dark brown, and a marginal pale brown band from R<sub>4+5</sub> to almost CuA (Fig. <xref ref-type="fig" rid="F1">3</xref>).</p><fig id="F1" position="float" orientation="portrait"><label>Figures 1–7.</label><caption><p><italic><tp:taxon-name><tp:taxon-name-part taxon-name-part-type="genus">Triplocania</tp:taxon-name-part> <tp:taxon-name-part taxon-name-part-type="species">bravoi</tp:taxon-name-part></tp:taxon-name></italic> sp. n. (Holotype male). <bold>1</bold> Front view of head <bold>2</bold> Forewing <bold>3</bold> Hindwing <bold>4</bold> Lacinial tip <bold>5</bold> Hypandrium <bold>6</bold> Phallosome in dorsal view <bold>7</bold> Clunium, paraprocts and epiproct. Scales in mm.</p></caption><graphic xmlns:xlink="http://www.w3.org/1999/xlink" xlink:href="zookeys-505-103-g001.jpg" position="float" orientation="portrait" xlink:type="simple" id="oo_44042.jpg"/></fig></tp:treatment-sec><tp:treatment-sec sec-type="Morphology"><title>Morphology.</title><p>As in diagnosis, plus the following: compound eyes without interommatidial setae. Outer cusp of lacinial tip broad, with five denticles (Fig. <xref ref-type="fig" rid="F1">4</xref>). Forewing pterostigma long, widest in the middle. Areola postica very wide basally, slanted posteriorly, tall proximally with apex round and narrow, distally sinuous and low; R<sub>2+3</sub> and R<sub>4+5</sub> sinuous, M stem slightly concave proximally, M<sub>1,</sub> M<sub>2</sub> and M<sub>3</sub> sinuous. Hindwing Rs almost straight, R<sub>2+3</sub> straight, R<sub>4+5</sub> almost straight, M sinuous. Hypandrium of three sclerites, central piece anteriorly convex, with side projections almost parallel to side sclerites, forked posterior projections densely setose, other setae as illustrated (Fig. <xref ref-type="fig" rid="F1">5</xref>). Phallosome U-shaped, side struts independent, V shaped, fused posteriorly to external parameres, these stout, bearing a field of pores distally, each with an small projection heavily sclerotized distally; three pairs of endophallic sclerites, a posterior pair, curved outwards distally, close to the ends of the external parameres, a mesal pair, originating from behind the side struts, crossing behind the external parameres, distally dilated, with a small, acuminate projection apically; anterior pair stout, curved inwards, apically pointed and proximally rounded; phallobase with anterior border concave; lateral extensions covering partly the anterior pair of endophallic sclerites; endophallus membranous, with areas thickened and ornamented as illustrated (Fig. <xref ref-type="fig" rid="F1">6</xref>). Paraprocts broad, a field of setae along inner margin, other setae on apex; sensory fields with 27–28 trichobothria on basal rosettes (Fig. <xref ref-type="fig" rid="F1">7</xref>). Epiproct wide based, posteriorly rounded, with three large mesal setae, next to anterior margin, other setae as illustrated (Fig. <xref ref-type="fig" rid="F1">7</xref>).</p></tp:treatment-sec><tp:treatment-sec sec-type="Measurements"><title>Measurements</title><p>(in microns). FW: 3289, HW: 2108, F: 774, T: 1377, t1: 285, t2: 59, t3: 117, f1: 466,  f2: 397, f3: 270, Mx4: 201, IO: 440, D: 332, d: 186, PO: 0.56.</p></tp:treatment-sec></tp:taxon-treatment>
