# Supplementary material for: New species of Triplocania Roesler (Psocodea, ‘Psocoptera’, Ptiloneuridae), from Brazil and Ecuador
Source: Zookeys. 2015 May 25;(505):103–16. doi: 10.3897/zookeys.505.9870 (PMC4453238; doi:10.3897/zookeys.505.9870)
Supplement: XML Treatment for Triplocania erwini [file zookeys.505.9870-treatment2.xml]

<!DOCTYPE tp:taxon-treatment
  PUBLIC "-//TaxonX//DTD Taxonomic Treatment Publishing DTD v0 20100105//EN" "tax-treatment-NSO.dtd">
<tp:taxon-treatment xmlns:tp="http://www.plazi.org/taxpub"><tp:treatment-meta><kwd-group><label>Taxon classification</label><kwd><named-content content-type="kingdom">Animalia</named-content></kwd><kwd><named-content content-type="order">Psocodea</named-content></kwd><kwd><named-content content-type="family">Ptiloneuridae</named-content></kwd></kwd-group><mixed-citation publication-type="journal"><person-group><name><surname>Da Silva Neto</surname><given-names>Alberto Moreira</given-names></name><name><surname>Rafael</surname><given-names>José Albertino</given-names></name><name><surname>Aldrete</surname><given-names>Alfonso N. García</given-names></name></person-group><article-title>New species of <italic><tp:taxon-name><tp:taxon-name-part taxon-name-part-type="genus">Triplocania</tp:taxon-name-part></tp:taxon-name></italic> Roesler (<tp:taxon-name><tp:taxon-name-part taxon-name-part-type="order">Psocodea</tp:taxon-name-part></tp:taxon-name>, ‘<tp:taxon-name><tp:taxon-name-part taxon-name-part-type="order">Psocoptera</tp:taxon-name-part></tp:taxon-name>’, <tp:taxon-name><tp:taxon-name-part taxon-name-part-type="family">Ptiloneuridae</tp:taxon-name-part></tp:taxon-name>), from Brazil and Ecuador</article-title><source>Zookeys</source><day>25</day><month>5</month><year>2015</year><volume>2015</volume><issue>505</issue><fpage>103</fpage><lpage>116</lpage><pub-id pub-id-type="doi">10.3897/zookeys.505.9870</pub-id></mixed-citation></tp:treatment-meta><tp:nomenclature><tp:taxon-name>
                        <tp:taxon-name-part taxon-name-part-type="genus">Triplocania</tp:taxon-name-part>
                        <tp:taxon-name-part taxon-name-part-type="species">erwini</tp:taxon-name-part>
                        <object-id xmlns:xlink="http://www.w3.org/1999/xlink" content-type="zoobank" xlink:type="simple">http://zoobank.org/4269F9B2-0360-4006-BD6D-9CBFA4872294</object-id>
                    </tp:taxon-name><tp:taxon-status xmlns:xlink="http://www.w3.org/1999/xlink" xlink:type="simple">sp. n.</tp:taxon-status><xref ref-type="fig" rid="F2">Figures 8–14</xref><!--PageBreak--><!--PageBreak--><!--PageBreak--></tp:nomenclature><tp:treatment-sec sec-type="Type-locality"><title>Type-locality.</title><p>Ecuador, Napo: Reserva Étnica Waorani, 1 Km S. Onkone Gare Camp, 220m, <named-content xmlns:xlink="http://www.w3.org/1999/xlink" content-type="dwc:verbatimCoordinates" xlink:type="simple">0°30'10"S: 76°26'0"W</named-content>, fogging terre firma forest, 12.II.1995, T. L. Erwin et al. leg.</p></tp:treatment-sec><tp:treatment-sec sec-type="Type-material"><title>Type-material.</title><p>Holotype male, mounted on slides; thorax in a separate microvial. Original label: Ecuador. Napo. Reserva Étnica Waorani, 1 Km S. Onkone Gare Camp. 220m. 12.II.1995. <named-content xmlns:xlink="http://www.w3.org/1999/xlink" content-type="dwc:verbatimCoordinates" xlink:type="simple">0°30'10"S: 76°26'0"W</named-content>. Fogging terre firma forest. T. L. Erwin et al. Paratype: 1 male, same data as the holotype (EPN, slides 163–164, vials 163–164).</p></tp:treatment-sec><tp:treatment-sec sec-type="Etymology"><title>Etymology.</title><p>This species is dedicated to Dr. Terry L. Erwin, of the Smithsonian Institution, Washington, D. C., USA., in recognition to his seminal studies in biodiversity, in estimating the number of arthropods on this planet, in systematics and biology of the <tp:taxon-name><tp:taxon-name-part taxon-name-part-type="family">Carabidae</tp:taxon-name-part></tp:taxon-name>, and for making available for study to ANGA, the psocid specimens collected by his team in Napo, Ecuador, by canopy fogging.</p></tp:treatment-sec><tp:treatment-sec sec-type="Diagnosis"><title>Diagnosis.</title><p>Differing from the known species of <italic><tp:taxon-name><tp:taxon-name-part taxon-name-part-type="genus">Triplocania</tp:taxon-name-part></tp:taxon-name></italic>, in having the hypandrium with side sclerites and central piece similar in size; central piece with two short, lateral posterior projections, and two short, blunt ended, median posterior projections, leaving between them a small concavity, in having the external parameres with a distinct lobe apically on the inner side and, in having two pairs of endophallic sclerites.</p></tp:treatment-sec><tp:treatment-sec sec-type="Male"><title>Male.</title><p><bold>Color.</bold> Body pale brown, with ochre spots as indicated below. Compound eyes black, ocelli hyaline, with ochre centripetal crescents; head pattern (Fig. <xref ref-type="fig" rid="F2">8</xref>). Scape brown and pedicel yellow, f<sub>1</sub>–f<sub>3</sub> yellow, with apices white. Mx4 brown. Tergal lobes of meso and methathorax brown, pleura with ochre spots above the level of the coxae; dark brown bands on proximal and distal ends of coxae, femora yellow with three brown equidistant bands, a middle one, and one on each end of the femur; tibiae pale brown, tarsomeres 1–3 yellow. Forewing with an irregular, submarginal brown band from R<sub>2+3</sub> to areola postica, this with a small brown spot proximally, and a dark brown spot between its apex and M, a dark brown spot below the proximal end of CuA, and a brown spot at confluence of CuP–1A; a pale brown spot between proximal ends of R<sub>4+5</sub>–M<sub>1</sub>; pterostigma with brown bands anteriorly and posteriorly; veins brown, with brown spots at wing margin (Fig. <xref ref-type="fig" rid="F2">9</xref>). Hindwing almost hyaline, veins brown, with a pale brown spot at confluence of CuP and wing margin (Fig. <xref ref-type="fig" rid="F2">10</xref>).</p><fig id="F2" position="float" orientation="portrait"><label>Figures 8–14.</label><caption><p><italic><tp:taxon-name><tp:taxon-name-part taxon-name-part-type="genus">Triplocania</tp:taxon-name-part> <tp:taxon-name-part taxon-name-part-type="species">erwini</tp:taxon-name-part></tp:taxon-name></italic> sp. n. (Holotype male). <bold>8</bold> Front view of head <bold>9</bold> Forewing <bold>10</bold> Hindwing <bold>11</bold> Lacinial tip. <bold>12</bold> Hypandrium <bold>13</bold> Phallosome in dorsal view <bold>14</bold> Clunium, paraprocts and epiproct. Scales in mm.</p></caption><graphic xmlns:xlink="http://www.w3.org/1999/xlink" xlink:href="zookeys-505-103-g002.jpg" position="float" orientation="portrait" xlink:type="simple" id="oo_44043.jpg"/></fig></tp:treatment-sec><tp:treatment-sec sec-type="Morphology"><title>Morphology.</title><p>As in diagnosis plus the following: compound eyes without interommatidial setae. Outer cusp of lacinial tip broad, with five denticles (Fig. <xref ref-type="fig" rid="F2">11</xref>). Fore<!--PageBreak--><!--PageBreak-->wing pterostigma basally narrow, wider in the middle; areola postica wide basally, slightly slanted posteriorly; R<sub>2+3</sub> and R<sub>4+5</sub> sinuous, M stem slightly concave proximally, M<sub>1,</sub> M<sub>2</sub> and M<sub>3</sub> sinuous. Hindwing Rs almost straight, R<sub>2+3</sub> and R<sub>4+5</sub> straight, M sinuous. Hypandrium with two large setae posteriorly between each lateral-median posterior projections (Fig. <xref ref-type="fig" rid="F2">12</xref>). Phallosome with side struts independent, V shaped, fused posteriorly to external parameres, these stout, with pores posteriorly; the distal lobe of each heavily sclerotized; anterior pair of endophallic sclerites elongate, almost touching anteriorly, inserted on a membranous, V shaped, thickened area, lying distally behind the external parameres, ending in a rounded apex; posterior pair of endophallic sclerites triangular, each anteriorly concave, close to the inner border of the external parameres, with apices sinuous.</p></tp:treatment-sec><tp:treatment-sec sec-type="Measurements"><title>Measurements</title><p>(in microns). FW: 3302, HW: 2270, F: 645, T: 882, t1: 330, t2: 63, t3: 115, f1: 519,  f2: 384, f3: 330, Mx4: 239, IO: 398, D: 326, d: 194, PO: 0.59.</p></tp:treatment-sec></tp:taxon-treatment>
