# Supplementary material for: New species of Triplocania Roesler (Psocodea, ‘Psocoptera’, Ptiloneuridae), from Brazil and Ecuador
Source: Zookeys. 2015 May 25;(505):103–16. doi: 10.3897/zookeys.505.9870 (PMC4453238; doi:10.3897/zookeys.505.9870)
Supplement: XML Treatment for Triplocania lamasoides [file zookeys.505.9870-treatment3.xml]

<!DOCTYPE tp:taxon-treatment
  PUBLIC "-//TaxonX//DTD Taxonomic Treatment Publishing DTD v0 20100105//EN" "tax-treatment-NSO.dtd">
<tp:taxon-treatment xmlns:tp="http://www.plazi.org/taxpub"><tp:treatment-meta><kwd-group><label>Taxon classification</label><kwd><named-content content-type="kingdom">Animalia</named-content></kwd><kwd><named-content content-type="order">Psocodea</named-content></kwd><kwd><named-content content-type="family">Ptiloneuridae</named-content></kwd></kwd-group><mixed-citation publication-type="journal"><person-group><name><surname>Da Silva Neto</surname><given-names>Alberto Moreira</given-names></name><name><surname>Rafael</surname><given-names>José Albertino</given-names></name><name><surname>Aldrete</surname><given-names>Alfonso N. García</given-names></name></person-group><article-title>New species of <italic><tp:taxon-name><tp:taxon-name-part taxon-name-part-type="genus">Triplocania</tp:taxon-name-part></tp:taxon-name></italic> Roesler (<tp:taxon-name><tp:taxon-name-part taxon-name-part-type="order">Psocodea</tp:taxon-name-part></tp:taxon-name>, ‘<tp:taxon-name><tp:taxon-name-part taxon-name-part-type="order">Psocoptera</tp:taxon-name-part></tp:taxon-name>’, <tp:taxon-name><tp:taxon-name-part taxon-name-part-type="family">Ptiloneuridae</tp:taxon-name-part></tp:taxon-name>), from Brazil and Ecuador</article-title><source>Zookeys</source><day>25</day><month>5</month><year>2015</year><volume>2015</volume><issue>505</issue><fpage>103</fpage><lpage>116</lpage><pub-id pub-id-type="doi">10.3897/zookeys.505.9870</pub-id></mixed-citation></tp:treatment-meta><tp:nomenclature><tp:taxon-name>
                        <tp:taxon-name-part taxon-name-part-type="genus">Triplocania</tp:taxon-name-part>
                        <tp:taxon-name-part taxon-name-part-type="species">lamasoides</tp:taxon-name-part>
                        <object-id xmlns:xlink="http://www.w3.org/1999/xlink" content-type="zoobank" xlink:type="simple">http://zoobank.org/604C9997-0C41-4894-9C41-0B16CCE7CFFF</object-id>
                    </tp:taxon-name><tp:taxon-status xmlns:xlink="http://www.w3.org/1999/xlink" xlink:type="simple">sp. n.</tp:taxon-status><xref ref-type="fig" rid="F3">Figures 15–21</xref><xref ref-type="fig" rid="F4">, 22–26</xref></tp:nomenclature><tp:treatment-sec sec-type="Type-locality"><title>Type-locality.</title><p>Brazil, Rondônia: Ariquemes, Rio ji Paraná, <named-content xmlns:xlink="http://www.w3.org/1999/xlink" content-type="dwc:verbatimCoordinates" xlink:type="simple">90°44'S: 61°52'W</named-content>, Malaise trap. 28.I.1986, J. A. Rafael leg.</p></tp:treatment-sec><tp:treatment-sec sec-type="Type-material"><title>Type-material.</title><p>Holotype male, mounted on slides, with thorax in a separate microvial. Original label: Brasil. Rondonte [Rondônia]. Ariquemes, Rio ji Paraná. 28.I.1986. <named-content xmlns:xlink="http://www.w3.org/1999/xlink" content-type="dwc:verbatimCoordinates" xlink:type="simple">90°44'S: 61°52'W</named-content>. Malaise trap. J. A. Rafael. Paratypes: 1 female and 3 males, same data as the holotype (INPA, slides 57–61, vials 57–61).</p></tp:treatment-sec><tp:treatment-sec sec-type="Etymology"><title>Etymology.</title><p>The specific name refers to the proximity of this species to <italic><tp:taxon-name><tp:taxon-name-part taxon-name-part-type="genus">Triplocania</tp:taxon-name-part> <tp:taxon-name-part taxon-name-part-type="species">lamasi</tp:taxon-name-part></tp:taxon-name></italic> Silva–Neto, Rafael &amp; García Aldrete.</p></tp:treatment-sec><tp:treatment-sec sec-type="Diagnosis"><title>Diagnosis.</title><p>Differing from <italic><tp:taxon-name><tp:taxon-name-part taxon-name-part-type="genus">Triplocania</tp:taxon-name-part> <tp:taxon-name-part taxon-name-part-type="species">lamasi</tp:taxon-name-part></tp:taxon-name></italic> in having the posterior sclerite of the hypandrium thicker in the middle, with the posterior projection more than twice as long; sickle-shaped lateral projections distal to the anterior sclerite barely reaching the inner margins of the lateral sclerites.</p></tp:treatment-sec><tp:treatment-sec sec-type="Male"><title>Male.</title><p><bold>Color.</bold> Body yellowish brown, with dark brown spots as indicated below. Compound eyes black, ocelli hyaline, with ochre centripetal crescents; head pattern (Fig. <xref ref-type="fig" rid="F3">15</xref>). Scape and pedicel pale brown; flagellomeres pale yellow. Mx4 pale yellow. Tergal lobes of meso- and metathorax reddish brown; episternum of mesothorax ochre. Coxae, trochanters and femora creamy white, tibiae and tarsomeres pale yellow. Forewings hyaline, as illustrated (Fig. <xref ref-type="fig" rid="F3">16</xref>); veins brown. Hindwing (Fig. <xref ref-type="fig" rid="F3">17</xref>), hyaline throughout, veins brown.</p><fig id="F3" position="float" orientation="portrait"><label>Figures 15–21.</label><caption><p><italic><tp:taxon-name><tp:taxon-name-part taxon-name-part-type="genus">Triplocania</tp:taxon-name-part> <tp:taxon-name-part taxon-name-part-type="species">lamasoides</tp:taxon-name-part></tp:taxon-name></italic> sp. n. (Holotype male). <bold>15</bold> Front view of head <bold>16</bold> Forewing <bold>17</bold> Hindwing <bold>18</bold> Lacinial tip <bold>19</bold> Clunium, paraprocts and epiproct <bold>20</bold> Hypandrium <bold>21</bold> Phallosome in dorsal view. Scales in mm.</p></caption><graphic xmlns:xlink="http://www.w3.org/1999/xlink" xlink:href="zookeys-505-103-g003.jpg" position="float" orientation="portrait" xlink:type="simple" id="oo_44044.jpg"/></fig></tp:treatment-sec><tp:treatment-sec sec-type="Morphology"><title>Morphology.</title><p>As in diagnosis, plus the following: compound eyes with interommatidial setae. Outer cusp of lacinial tip broad, with six denticles (Fig. <xref ref-type="fig" rid="F3">18</xref>). Forewing pterostigma long, widest in the middle. Areola postica wide basally, slightly slanted posteriorly, apex round, narrow. R<sub>2+3</sub> and R<sub>4+5</sub> sinuous, M stem concave, M<sub>1</sub> almost straight, M<sub>2</sub> sinuous, M<sub>3</sub> branched, the branching point closer to M than to the wing margin. Hindwing Rs almost straight. Hypandrium (Fig. <xref ref-type="fig" rid="F3">19</xref>) of four sclerites, anterior piece broad, setose, bearing distally two sickle-shaped lateral projections, heavily sclerotized at both ends, and having also a well defined, setose sclerotized area in the middle; posterior sclerite concave anteriorly, with a long, slender posterior projection in the middle, flanked by two large, broadly triangular lateral sclerites. Phallosome (Fig. <xref ref-type="fig" rid="F3">20</xref>) with side struts independent, V shaped, fused posteriorly to external parameres, these stout, each with an elongate projection on inner margin, with field of pores; three pairs of endophallic sclerites; anterior pair long, slender and curved, mesal pair wide proximally, narrowing distally, pointed, and posterior pair parallel to the inner margin of the external parameres, with three acuminate projections distally. Paraprocts broad, wide proximally, narrowing to round apex; with a field of short setae along inner margin, other setae as illustrated; sensory fields with 30–31 trichobothria on basal rosettes (Fig. <xref ref-type="fig" rid="F3">21</xref>). Epiproct mesally with an almost elliptic protuberance, with a field of setae posteriorly, and three large mesal setae next to anterior margin (Fig. <xref ref-type="fig" rid="F3">21</xref>).</p></tp:treatment-sec><tp:treatment-sec sec-type="Measurements"><title>Measurements</title><p>(in microns). FW: 3710, HW: 2465, F: 910, T: 1493, t1: 622, t2: 77, t3: 132, f1: 556,  f2: 455, f3: 390, Mx4: 170, IO: 470, D: 395, d: 210, PO: 0.53.</p></tp:treatment-sec><tp:treatment-sec sec-type="Female"><title>Female.</title><p><bold>Color.</bold> Essentially as in the male.</p></tp:treatment-sec><tp:treatment-sec sec-type="Morphology"><title>Morphology.</title><p>Fore- and hind- wings (Figs <xref ref-type="fig" rid="F4">22</xref>, <xref ref-type="fig" rid="F4">23</xref>) same as in the male. Subgenital plate broad, V shaped, pigmented area wide, setae as illustrated (Fig. <xref ref-type="fig" rid="F4">24</xref>); Gonapophyses: V<sub>1</sub> long, slender, heavily sclerotized; V<sub>2+3</sub> stout, heeled, narrow anteriorly and wider in the middle, with three large setae on outer lobe as illustrated, distal process stout, sinuous, distally blunt, with a field of microsetae (Fig. <xref ref-type="fig" rid="F4">25</xref>). Ninth sternum broad, with two distinct areas, the anterior one unpigmented, with a concavity anteriorly and posteriorly in the middle; posterior area pigmented, thicker than the anterior one, with a strongly sclerotized band latero-posteriorly, and a small, strongly pigmented area mesally on each side. Paraprocts broad, almost triangular, wide proximally, narrowing to round apex, setose posteriorly as illustrated, sensory fields with 26–27 trichobothria on basal rosettes (Fig. <xref ref-type="fig" rid="F4">26</xref>). Epiproct missing.</p><fig id="F4" position="float" orientation="portrait"><label>Figures 22–26.</label><caption><p><italic><tp:taxon-name><tp:taxon-name-part taxon-name-part-type="genus">Triplocania</tp:taxon-name-part> <tp:taxon-name-part taxon-name-part-type="species">lamasoides</tp:taxon-name-part></tp:taxon-name></italic> sp. n. (Paratype female). <bold>22</bold> Forewing <bold>23</bold> Hindwing <bold>24</bold> Subgenital plate <bold>25</bold> Gonapophyses and Ninth sternum <bold>26</bold> Left paraproct Scales in mm.</p></caption><graphic xmlns:xlink="http://www.w3.org/1999/xlink" xlink:href="zookeys-505-103-g004.jpg" position="float" orientation="portrait" xlink:type="simple" id="oo_44045.jpg"/></fig></tp:treatment-sec><tp:treatment-sec sec-type="Measurements"><title>Measurements</title><p>(in microns). FW: 3723, HW: 2560, F: 890, T: 1385, t1: 607, t2: 58, t3: 121.</p></tp:treatment-sec></tp:taxon-treatment>
