# Supplementary material for: New species of Triplocania Roesler (Psocodea, ‘Psocoptera’, Ptiloneuridae), from Brazil and Ecuador
Source: Zookeys. 2015 May 25;(505):103–16. doi: 10.3897/zookeys.505.9870 (PMC4453238; doi:10.3897/zookeys.505.9870)
Supplement: XML Treatment for Triplocania trifida [file zookeys.505.9870-treatment4.xml]

<!DOCTYPE tp:taxon-treatment
  PUBLIC "-//TaxonX//DTD Taxonomic Treatment Publishing DTD v0 20100105//EN" "tax-treatment-NSO.dtd">
<tp:taxon-treatment xmlns:tp="http://www.plazi.org/taxpub"><tp:treatment-meta><kwd-group><label>Taxon classification</label><kwd><named-content content-type="kingdom">Animalia</named-content></kwd><kwd><named-content content-type="order">Psocodea</named-content></kwd><kwd><named-content content-type="family">Ptiloneuridae</named-content></kwd></kwd-group><mixed-citation publication-type="journal"><person-group><name><surname>Da Silva Neto</surname><given-names>Alberto Moreira</given-names></name><name><surname>Rafael</surname><given-names>José Albertino</given-names></name><name><surname>Aldrete</surname><given-names>Alfonso N. García</given-names></name></person-group><article-title>New species of <italic><tp:taxon-name><tp:taxon-name-part taxon-name-part-type="genus">Triplocania</tp:taxon-name-part></tp:taxon-name></italic> Roesler (<tp:taxon-name><tp:taxon-name-part taxon-name-part-type="order">Psocodea</tp:taxon-name-part></tp:taxon-name>, ‘<tp:taxon-name><tp:taxon-name-part taxon-name-part-type="order">Psocoptera</tp:taxon-name-part></tp:taxon-name>’, <tp:taxon-name><tp:taxon-name-part taxon-name-part-type="family">Ptiloneuridae</tp:taxon-name-part></tp:taxon-name>), from Brazil and Ecuador</article-title><source>Zookeys</source><day>25</day><month>5</month><year>2015</year><volume>2015</volume><issue>505</issue><fpage>103</fpage><lpage>116</lpage><pub-id pub-id-type="doi">10.3897/zookeys.505.9870</pub-id></mixed-citation></tp:treatment-meta><tp:nomenclature><tp:taxon-name>
                        <tp:taxon-name-part taxon-name-part-type="genus">Triplocania</tp:taxon-name-part>
                        <tp:taxon-name-part taxon-name-part-type="species">trifida</tp:taxon-name-part>
                        <object-id xmlns:xlink="http://www.w3.org/1999/xlink" content-type="zoobank" xlink:type="simple">http://zoobank.org/B47478F7-C56A-4B90-9179-EBB42A829071</object-id>
                    </tp:taxon-name><tp:taxon-status xmlns:xlink="http://www.w3.org/1999/xlink" xlink:type="simple">sp. n.</tp:taxon-status><xref ref-type="fig" rid="F5">Figures 27–33</xref><!--PageBreak--><!--PageBreak--><!--PageBreak--></tp:nomenclature><tp:treatment-sec sec-type="Type-locality"><title>Type-locality.</title><p>Brazil, Mato Grosso: Chapada dos Guimarães, 23-30.XI.1983. A. Yamamoto leg.</p></tp:treatment-sec><tp:treatment-sec sec-type="Type-material"><title>Type-material.</title><p>Holotype male, mounted on slides; thorax in a separate microvial. Original label: Brasil. Mato Grosso. Chapada dos Guimarães. 23-30.XI.1983. A. Yamamoto. Paratypes: 1 male, Original label: Brasil. Rondonte [Rondônia]. Ariquemes. Rio ji Paraná. 28.I.1986. <named-content xmlns:xlink="http://www.w3.org/1999/xlink" content-type="dwc:verbatimCoordinates" xlink:type="simple">09°44'S: 61°52´W</named-content>. Malaise trap. J. A. Rafael. (INPA, slides 112–113, vials 112–113).</p></tp:treatment-sec><tp:treatment-sec sec-type="Etymology"><title>Etymology.</title><p>The specific name refers to the characteristic of the hypandrium, having three posterior projections.</p></tp:treatment-sec><tp:treatment-sec sec-type="Diagnosis"><title>Diagnosis.</title><p>Differing from the known species of <!--PageBreak--><italic><tp:taxon-name><tp:taxon-name-part taxon-name-part-type="genus">Triplocania</tp:taxon-name-part></tp:taxon-name></italic>, in having the central piece of the hypandrium with three posterior projections, a middle one, pointed, setose, flanked by lateral, strongly sclerotized, glabrous acuminate projections. Phallosome with a transverse, strongly sclerotized mesal bridge, biconcave anteriorly, convex posteriorly, widest in the middle, narrowing to the sides; four pairs of endophallic sclerites; external parameres distally with an elliptic papillose field.</p><!--PageBreak--></tp:treatment-sec><tp:treatment-sec sec-type="Male"><title>Male.</title><p><bold>Color.</bold> Body yellow, with ochre spots as indicated below. Compound eyes black, ocelli hyaline, with ochre centripetal crescents. Head pattern (Fig. <xref ref-type="fig" rid="F5">27</xref>). Scape brown, pedicel pale brown, f<sub>1</sub> anteriorly pale brown, posteriorly yellow, apex white, f<sub>2</sub> yellow. Mx4 brown. Tergal lobes of meso and methathorax pale brown, pleura yellow; femora pale yellow, tibiae pale brown, tarsomeres 1–3 yellow. Forewing with an irregular, submarginal pale brown band from R<sub>2+3</sub> to posterior end of areola postica, this with a small brown spot proximally, and a dark brown spot between its apex and M; a triangular brown area next to CuA, and a brown spot at confluence of CuP–1A; pterostigma with brown bands anteriorly and posteriorly; veins brown, with brown spots at wing margin (Fig. <xref ref-type="fig" rid="F5">28</xref>). Hindwing almost hyaline, with small brown spots distally on veins M, R<sub>2+3</sub> and R<sub>4+5;</sub> with a pale brown spot at confluence of CuP and wing margin; veins brown (Fig. <xref ref-type="fig" rid="F5">29</xref>).</p><fig id="F5" position="float" orientation="portrait"><label>Figures 27–33.</label><caption><p><italic><tp:taxon-name><tp:taxon-name-part taxon-name-part-type="genus">Triplocania</tp:taxon-name-part> <tp:taxon-name-part taxon-name-part-type="species">trifida</tp:taxon-name-part></tp:taxon-name></italic> sp. n. (Holotype male). <bold>27</bold> Front view of head <bold>28</bold> Forewing <bold>29</bold> Hindwing <bold>30</bold> Lacinial tip <bold>31</bold> Hypandrium <bold>32</bold> Phallosome in dorsal view <bold>33</bold> Clunium, paraprocts and epiproct. Scales in mm.</p></caption><graphic xmlns:xlink="http://www.w3.org/1999/xlink" xlink:href="zookeys-505-103-g005.jpg" position="float" orientation="portrait" xlink:type="simple" id="oo_44046.jpg"/></fig></tp:treatment-sec><tp:treatment-sec sec-type="Morphology"><title>Morphology.</title><p>As in diagnosis, plus the following: compound eyes without interommatidial setae. Outer cusp of lacinial tip broad, with five denticles (Fig. <xref ref-type="fig" rid="F5">30</xref>). Forewing pterostigma wider in the middle, narrow anteriorly; Rs convex, R<sub>2+3</sub> almost straight proximally and concave distally, R<sub>4+5</sub> sinuous, M stem slightly concave proximally, then almost straight, M<sub>2</sub>–M<sub>3</sub> sinuos, areola postica wide basally, slightly slanted posteriorly; hindwing Rs almost straight, R<sub>2+3</sub> and R<sub>4+5</sub> straight, M sinuous. Hypandrium of three sclerites; side sclerites, large, irregular, with setae as illustrated (Fig. <xref ref-type="fig" rid="F5">31</xref>). Phallosome with side struts independent, V shaped, fused posteriorly to external parameres, these stout, with pores posteriorly. Anterior pair of endophallic sclerites elongate, sinuous, distally acuminate; a central pair, narrow, elongate, sinuous, heavily sclerotized, with anterior end blunt, posteriorly dilated, lance-shaped; a lateral pair biramous, with inner arms long, curved out, wide based, extended posteriorly and distally acuminate, and outer arms wider in the middle, narrowing at the ends, posteriorly shaped like a bird’s head; posterior pair, small, curved outwards, distally acuminate (Fig. <xref ref-type="fig" rid="F5">32</xref>). Paraprocts broad, almost triangular, sensory fields with 20–31 trichobothria on basal rosettes, setae as illustrated (Fig. <xref ref-type="fig" rid="F5">33</xref>). Epiproct trapeziform, wide anteriorly, with sides converging towards a straight posterior border, three mesal setae near anterior border, other setae as illustrated (Fig. <xref ref-type="fig" rid="F5">33</xref>).</p></tp:treatment-sec><tp:treatment-sec sec-type="Measurements"><title>Measurements</title><p>(in microns). FW: 3804, HW: 2569, F: 947, T: 1511, t1: 643, t2: 65, t3: 125; f1: 478, f2: 308, IO: 453, D: 328, d: 219, PO: 0.67.</p></tp:treatment-sec></tp:taxon-treatment>
